# Supplementary material for: Degradation pathways for organic matter of terrestrial origin are widespread and expressed in Arctic Ocean microbiomes
Source: Microbiome. 2022 Dec 24;10:237. doi: 10.1186/s40168-022-01417-6 (PMC9789639; doi:10.1186/s40168-022-01417-6)
Supplement: Supplementary file 2 — Additional file 1: Figure S1. Estimation of the rank for the NMF analysis of the EC abundance matrices annotated from metagenomes (top panels) and metatranscriptomes (bottom panels). Left panels: evolution of various parameters as a function of the rank used in the NMF analysis. Cophenetic correlation represents the correlation between the sample distances from the consensus matrix and the cophenetic distance between these samples when they are clustered. The rss is the residual sum of squares between the original EC abundance matrix and its estimate using the NMF algorithm. The dispersion is defined as 1-rss/Σi,j (Vi,j)2 (Vi,j are the entries of the EC abundance matrix) and estimates the fraction of variance of the EC abundance matrix explained by the NMF results. Residuals is the sum of residuals between the original EC abundance matrix and the matrix estimated using the NMF. Right panels: consensus matrices based on clustering the coefficient matrices at each of the 100 runs of the NMF analysis. The heatmap represents the fraction of times 2 samples fall in the same clusters out of 100 runs. Figure S2. Heatmaps of the basis matrix (left) and coefficient matrix (right) obtained after running an NMF analysis on the EC abundance matrix annotated from metagenomes and using a rank value of 4. Figure S3. Heatmaps of the basis matrix (left) and coefficient matrix (right) obtained after running an NMF analysis on the EC abundance matrix annotated from metatranscriptomes and using a rank value of 4. Figure S4. Lignin-derived aromatic compound degradation pathways completeness in the 4 water column features (surface, SCM, FDOMmax, and deep water) for metagenomes (left) and metatranscriptomes (right). Figure S5. Normalized abundance per water column feature of KO number markers of aromatic compounds degradation pathways annotated from metagenomes. Figure S6. Normalized abundance per water column feature of KO numbers markers of aromatic compounds degradation pathways annota [file 40168_2022_1417_MOESM1_ESM.zip]

Archive with 10 entries (10 files):
- Grevesse_etal_Figure_S1.eps
- Grevesse_etal_Figure_S10.eps
- Grevesse_etal_Figure_S2.eps
- Grevesse_etal_Figure_S3.eps
- Grevesse_etal_Figure_S4.eps
- Grevesse_etal_Figure_S5.eps
- Grevesse_etal_Figure_S6.eps
- Grevesse_etal_Figure_S7.eps
- Grevesse_etal_Figure_S8.eps
- Grevesse_etal_Figure_S9.eps
