# Supplementary material for: Degradation pathways for organic matter of terrestrial origin are widespread and expressed in Arctic Ocean microbiomes
Source: Microbiome. 2022 Dec 24;10:237. doi: 10.1186/s40168-022-01417-6 (PMC9789639; doi:10.1186/s40168-022-01417-6)
Supplement: Supplementary file 3 — Additional file 2: Table S1. Metadata and physicochemical properties of the samples collected for this study. Table S2. List of metabolic pathways (obtained from metacyc) involved in the degradation of lignin-derived aromatic compounds and their EC numbers. KO numbers, protein names and enzyme functions information is included for reactions identified as markers for these pathways. Table S3. Properties of the 46 MAGs most implicated in the degradation of aromatic compounds. Genome size, completeness, contamination, N50 values, number of genes and GC content were obtained using CheckM. The GTDB taxonomy was obtained using the nearest placement in a phylogenetic tree with the GTDBTk. The NCBI taxonomy was obtained using the nearest placement in a phylogenetic tree with CheckM.Table S4. Information and sources of genomes from other studies used in this study. Table S5. Properties of the 16 Alphaproteobacteria MAGs most implicated in the degradation of aromatic compounds and representative of the genomospecies, as well as the 12 publicly available genomes identified as their closest relatives. Table S6. Data availability. [file 40168_2022_1417_MOESM2_ESM.zip › Supplementary-Table1.csv]

Station name	Sample name	Metagenome	Metatranscriptom	Latitude (N)	Longitude (W)	Physicochemical parameter targeted in the water column	Depth (m)	Temperature (0C)	Salinity (PSU)	Oxygen (mL/L)	Fluo (mg/m3)	FDOM (mg/m3)	NO3 (mmol/m3)	SiO4 (mmol/m3)	PO4 (mml/m3)	Bacteria count (cells/mL)	Phytoplankton (cells/mL)	FDOM-C1 <260(365)/475	FDOM-C2 (<260) 335/410	FDOM-C3 280/335	FDOM-C4 <260/415	FDOM-C5 300/415	FDOM-C6 270/<300	FDOM-C7 305/370
CB11b	CB11b_Tmax	x		79.99	149.9	Maximum temperature	438	0.8293	34.8322	6.45	0.04762	2.0514	12.6	6.7	0.833	48130.64063	no data	0.221949664	0.16206697	0.13775292	0.134609279	0.145278897	0.062213248	0.136129022
CB11b	CB11b_AW	x				1000 m depth	1000	-0.0158	34.8763	6.55	0.0464	2.1571	12.65	7.07	0.856	34703.75391	no data	0.222035154	0.166333286	0.135768038	0.143056506	0.176052947	0.023549814	0.133204255
CB21	CB21_Surface	x	x	73.99	139.9	5 m depth	5	-0.4791	26.4028	8.35	0.11722	1.4057	-0.15	2.47	0.503	223510.5938	1787
CB21	CB21_20m		x			20 m depth	20	-0.4881	26.5578	8.63	0.12604	1.3423	-0.15	2.49	0.509	256028.375	1646	0.149968703	0.066041759	0.254104519	0.207046146	0.064001778	0.176242231	0.082594865
CB21	CB21_SCM	x	x			Maximum of chlorophyll fluorescence	84	-0.1949	31.118	7.92	0.41805	2.7981	4.4	10.81	1.073	244172.2188	1479	0.216464791	0.167049695	0.136971937	0.145315913	0.169534816	0.032758748	0.1319041
CB21	CB21_323	x	x			Salinity 32.3 PSU	141	-1.2723	32.3212	6.69	0.06359	3.3781	12.03	25.23	1.623	218703.4219	49	0.249067603	0.167847651	0.134328096	0.09860283	0.152457396	0.064742448	0.132953977
CB21	CB21_331		x			Salinity 33.1 PSU	222	-1.4486	33.1972	6.12	0.06124	3.4086	15.68	33.86	1.79	222424.3594	30	0.25733034	0.168479024	0.130912035	0.102343922	0.158431947	0.051437155	0.131065577
CB27	CB27_Tmax	x		73	140	Maximum temperature	492	0.7104	34.8289	6.41	0.04461	2.0702	12.93	7.16	0.851	48950	no data
CB27	CB27_AW	x				1000 m depth	1000	0.0302	34.8748	6.5	0.04443	2.0749	13.02	7.73	0.876	26351.59375	no data
CB4	CB4_Surface	x	x	75	150	5 m depth	5	0.1491	26.4301	8.24	0.10623	1.2812	-0.23	2.53	0.486	234969.6406	1371	0.14359051	0.061474511	0.237402519	0.223766096	0.062073207	0.190292686	0.081400471
CB4	CB4_20m	x	x			20 m depth	20	0.5548	26.8769	8.32	0.16352	1.4151	-0.24	2.72	0.507	344456.7188	2662	0.127178495	0.067984874	0.279284552	0.306205513	0.088884138	0.062766454	0.067695974
CB4	CB4_SCM	x	x			Maximum of chlorophyll fluorescence	82	-0.2814	30.9516	8.09	0.49347	2.7887	0.61	6.2	0.799	334700.4375	3347	0.197125457	0.15317168	0.152158796	0.189597064	0.175009476	0	0.132937526
CB4	CB4_323		x			Salinity 32.3 PSU	146	-1.2467	32.3249	6.7	0.06067	3.3335	11.83	24.29	1.597	106234.9922	60	0.268934532	0.195523279	0.08556742	0.118006236	0.192027766	0	0.139940767
CB4	CB4_331		x			Salinity 33.1 PSU	227	-1.4649	33.1568	6.13	0.06218	3.263	15.78	33.78	1.776	84337.57031	26
CB4	CB4_Tmax		x			Maximum temperature	511	0.7333	34.8294	6.37	0.04508	2.0021	13.07	7.29	0.846	31966.85547	no data
CB4	CB4_AW		x			1000 m depth	1000	0.0364	34.8741	6.5	0.04443	2.1289	13.09	7.36	0.859	93010.28906	no data
CB6	CB6_AW	x		74.69	146.6	1000 m depth	1000	0.0997	34.8721	6.49	0.04358	2.0514	13.08	7.14	0.862	33831.53516	no data
CB6	CB6_Bottom	x				Bottom	3750	-0.2608	34.9564	6.01	0.0417	2.042	14.95	13.68	1.009	34413.01172	no data
CB9	CB9_Surface	x	x	77.99	150	5 m depth	5	-1.3334	27.0606	8.43	0.11628	1.4245	-0.07	2.92	0.521	323908.3125	1961	0.151023613	0.066532368	0.241243014	0.245947079	0.075052536	0.136533112	0.083668278
CB9	CB9_20m	x	x			20 m depth	20	-1.1253	27.1022	8.54	0.12952	1.4714	-0.08	3	0.535	282402	1841	0.147954795	0.076310577	0.231974185	0.245677908	0.087127236	0.123552386	0.087402913
CB9	CB9_SCM	x	x			Maximum of chlorophyll fluorescence	66	-0.4395	31.0577	7.96	0.47196	2.9108	2.06	9.79	0.926	400850.4063	3585	0.212479487	0.158034553	0.157196378	0.15143708	0.159907353	0.030450507	0.130494643
CB9	CB9_323	x	x			Salinity 32.3 PSU	127	-1.2388	32.3575	6.63	0.0633	3.3734	12.05	24.83	1.625	126855.6563	91	0.256160085	0.177843228	0.131458198	0.110742082	0.168770753	0.018567397	0.136458256
CB9	CB9_331	x	x			Salinity 33.1 PSU	206	-1.4768	33.1099	6.15	0.06443	3.3851	16.04	34.88	1.837	94166.11719	78	0.264957141	0.175471923	0.117029547	0.114600185	0.158812388	0.034652102	0.134476714
CB9	CB9_Tmax		x			Maximum temperature	474	0.8049	34.8294	6.43	0.04536	2.1101	12.85	6.87	0.84	40855.90625	no data	0.22730477	0.193105271	0.098295974	0.166147195	0.168147067	0	0.146999723
CBN3	CBN3_Surface	x	x	80.95	132.18	5 m depth	5	-1.5817	29.337	8.63	0.24946	1.6663	-0.15	2.89	0.634	252916.3594	2564	0.185495912	0.097074821	0.208331125	0.223854758	0.109220213	0.06309549	0.112927681
CBN3	CBN3_20m	x	x			20 m depth	20	-1.5668	29.381	8.74	0.24946	1.8025	0.31	3.95	0.696	260263.6875	2205	0.188933011	0.113592231	0.185801513	0.194786051	0.115641866	0.085158553	0.116086775
CBN3	CBN3_SCM	x	x			Maximum of chlorophyll fluorescence	51	-0.7082	31.6185	7.44	0.31107	2.9625	4.77	11.86	1.092	211554.5781	1981	0.222683764	0.16178354	0.145165721	0.130337451	0.155011135	0.046769265	0.138249124
CBN3	CBN3_323	x	x			Salinity 32.3 PSU	89	-1.4798	32.3682	6.64	0.06565	3.2278	13.44	29.77	1.687	231837.9844	766	0.258768691	0.174586147	0.124555164	0.111480818	0.165599376	0.021375836	0.143633968
CBN3	CBN3_331	x	x			Salinity 33.1 PSU	142	-1.3723	33.2103	5.83	0.06612	3.5636	15.44	36.96	1.78	108330.7813	43.2	0.254622332	0.160549409	0.127151871	0.113299931	0.145219563	0.069867009	0.129289885
CBN3	CBN3_Tmax		x			Maximum temperature	368	0.7869	34.8315	6.46	0.04687	2.1078	12.72	6.73	0.829	48685.69141	no data	0.228390698	0.159779992	0.154814798	0.102000135	0.151799717	0.065315763	0.137898897
CBN3	CBN3_AW		x			1000 m depth	1000	-0.0473	34.885	6.49	0.0448	2.1923	13.16	7.66	0.875	93010.28906	no data	0.241768751	0.16754677	0.143700847	0.106136912	0.133960529	0.067805636	0.139080555
