# Supplementary material for: Degradation pathways for organic matter of terrestrial origin are widespread and expressed in Arctic Ocean microbiomes
Source: Microbiome. 2022 Dec 24;10:237. doi: 10.1186/s40168-022-01417-6 (PMC9789639; doi:10.1186/s40168-022-01417-6)
Supplement: Supplementary file 3 — Additional file 2: Table S1. Metadata and physicochemical properties of the samples collected for this study. Table S2. List of metabolic pathways (obtained from metacyc) involved in the degradation of lignin-derived aromatic compounds and their EC numbers. KO numbers, protein names and enzyme functions information is included for reactions identified as markers for these pathways. Table S3. Properties of the 46 MAGs most implicated in the degradation of aromatic compounds. Genome size, completeness, contamination, N50 values, number of genes and GC content were obtained using CheckM. The GTDB taxonomy was obtained using the nearest placement in a phylogenetic tree with the GTDBTk. The NCBI taxonomy was obtained using the nearest placement in a phylogenetic tree with CheckM.Table S4. Information and sources of genomes from other studies used in this study. Table S5. Properties of the 16 Alphaproteobacteria MAGs most implicated in the degradation of aromatic compounds and representative of the genomospecies, as well as the 12 publicly available genomes identified as their closest relatives. Table S6. Data availability. [file 40168_2022_1417_MOESM2_ESM.zip › Supplementary-Table4.xlsx]

## Sheet: Sheet1
Genome ID	Genome name used in the study	Link to genome information on the GTDB webpage	Link to the genome fasta file
GB_GCA_000738435.1	Planktomarinarina temperata RCA23 (GCA_000738435.1)	https://gtdb.ecogenomic.org/genomes?gid=GCA_000738435.1	https://www.ncbi.nlm.nih.gov/assembly/GCA_000738435.1
GB_GCA_001830425.1	Rhodospirillales bacterium RIFCSPLOWO2_02_FULL_58_16 (GCA_001830425.1)	https://gtdb.ecogenomic.org/genomes?gid=GCA_001830425.1	https://www.ncbi.nlm.nih.gov/assembly/GCA_001830425.1
GB_GCA_001830475.1	Rhodospirillales bacterium RIFCSPLOWO2_12_FULL_67_15 (GCA_001830475.1)	https://gtdb.ecogenomic.org/genomes?gid=GCA_001830475.1	https://www.ncbi.nlm.nih.gov/assembly/GCA_001830475.1
GB_GCA_001898705.1	Caedibacter sp. 38-128 (GCA_001898705.1)	https://gtdb.ecogenomic.org/genomes?gid=GCA_001898705.1	https://www.ncbi.nlm.nih.gov/assembly/GCA_001898705.1
GB_GCA_002168115.1	Rhodospirillaceae bacterium TMED23 (GCA_002168115.1)	https://gtdb.ecogenomic.org/genomes?gid=GCA_002168115.1	https://www.ncbi.nlm.nih.gov/assembly/GCA_002168115.1
GB_GCA_002170915.1	Rhodospirillaceae bacterium TMED167 (GCA_002170915.1)	https://gtdb.ecogenomic.org/genomes?gid=GCA_002170915.1	https://www.ncbi.nlm.nih.gov/assembly/GCA_002170915.1
GB_GCA_002238645.1	Alphaproteobacteria bacterium bin52 (GCA_002238645.1)	https://gtdb.ecogenomic.org/genomes?gid=GCA_002238645.1	https://www.ncbi.nlm.nih.gov/assembly/GCA_002238645.1
GB_GCA_002325375.1	Rhodospirillaceae bacterium UBA1479 (GCA_002325375.1)	https://gtdb.ecogenomic.org/genomes?gid=GCA_002325375.1	https://www.ncbi.nlm.nih.gov/assembly/GCA_002325375.1
GB_GCA_002327565.1	Rhodospirillaceae bacterium UBA2165 (GCA_002327565.1)	https://gtdb.ecogenomic.org/genomes?gid=GCA_002327565.1	https://www.ncbi.nlm.nih.gov/assembly/GCA_002327565.1
GB_GCA_002348365.1	Alphaproteobacteria bacterium UBA2966 (GCA_002348365.1)	https://gtdb.ecogenomic.org/genomes?gid=GCA_002348365.1	https://www.ncbi.nlm.nih.gov/assembly/GCA_002348365.1
GB_GCA_002348425.1	Alphaproteobacteria bacterium UBA2964 (GCA_002348425.1)	https://gtdb.ecogenomic.org/genomes?gid=GCA_002348425.1	https://www.ncbi.nlm.nih.gov/assembly/GCA_002348425.1
GB_GCA_002434595.1	Alphaproteobacteria bacterium UBA6544 (GCA_002434595.1)	https://gtdb.ecogenomic.org/genomes?gid=GCA_002434595.1	https://www.ncbi.nlm.nih.gov/assembly/GCA_002434595.1
GB_GCA_002471575.1	Alphaproteobacteria bacterium UBA7314 (GCA_002471575.1)	https://gtdb.ecogenomic.org/genomes?gid=GCA_002471575.1	https://www.ncbi.nlm.nih.gov/assembly/GCA_002471575.1
GB_GCA_002482765.1	Alphaproteobacteria bacterium UBA7691 (GCA_002482765.1)	https://gtdb.ecogenomic.org/genomes?gid=GCA_002482765.1	https://www.ncbi.nlm.nih.gov/assembly/GCA_002482765.1
GB_GCA_002687515.1	Rhodospirillaceae bacterium ARS31 (GCA_002687515.1)	https://gtdb.ecogenomic.org/genomes?gid=GCA_002687515.1	https://www.ncbi.nlm.nih.gov/assembly/GCA_002687515.1
GB_GCA_002690995.1	Rhodospirillaceae bacterium MED674 (GCA_002690995.1)	https://gtdb.ecogenomic.org/genomes?gid=GCA_002690995.1	https://www.ncbi.nlm.nih.gov/assembly/GCA_002690995.1
GB_GCA_002708305.1	Rhodospirillaceae bacterium SAT2755 (GCA_002708305.1)	https://gtdb.ecogenomic.org/genomes?gid=GCA_002238645.1	https://www.ncbi.nlm.nih.gov/assembly/GCA_002708305.1
GB_GCA_002711555.1	Rhodospirillaceae bacterium SP102 (GCA_002711555.1)	https://gtdb.ecogenomic.org/genomes?gid=GCA_002711555.1	https://www.ncbi.nlm.nih.gov/assembly/GCA_002711555.1
GB_GCA_002717225.1	Rhodospirillaceae bacterium SP354 (GCA_002717225.1)	https://gtdb.ecogenomic.org/genomes?gid=GCA_002717225.1	https://www.ncbi.nlm.nih.gov/assembly/GCA_002717225.1
GB_GCA_002721365.1	Rhodospirillaceae bacterium SP28 (GCA_002721365.1)	https://gtdb.ecogenomic.org/genomes?gid=GCA_002721365.1	https://www.ncbi.nlm.nih.gov/assembly/GCA_002721365.1
GB_GCA_002731375.1	Rhodospirillaceae bacterium NP113 (GCA_002731375.1)	https://gtdb.ecogenomic.org/genomes?gid=GCA_002731375.1	https://www.ncbi.nlm.nih.gov/assembly/GCA_002731375.1
GB_GCA_002937505.1	Alphaproteobacteria bacterium MarineAlpha12_Bin1 (GCA_002937505.1)	https://gtdb.ecogenomic.org/genomes?gid=GCA_002937505.1	https://www.ncbi.nlm.nih.gov/assembly/GCA_002937505.1
GB_GCA_002937555.1	Alphaproteobacteria bacterium MarineAlpha10_Bin2 (GCA_002937555.1)	https://gtdb.ecogenomic.org/genomes?gid=GCA_002937555.1	https://www.ncbi.nlm.nih.gov/assembly/GCA_002937555.1
GB_GCA_002937995.1	Alphaproteobacteria bacterium MarineAlpha3_Bin7 (GCA_002937995.1)	https://gtdb.ecogenomic.org/genomes?gid=GCA_002937995.1	https://www.ncbi.nlm.nih.gov/assembly/GCA_002937995.1
GB_GCA_003212315.1	SAR116 cluster bacterium AG-447-C21 (GCA_003212315.1)	https://gtdb.ecogenomic.org/genomes?gid=GCA_003212315.1	https://www.ncbi.nlm.nih.gov/assembly/GCA_003212315.1
GB_GCA_003241475.1	Micavibrio aeruginosavorus S2_005_002_R2_29 (GCA_003241475.1)	https://gtdb.ecogenomic.org/genomes?gid=GCA_003241475.1	https://www.ncbi.nlm.nih.gov/assembly/GCA_003241475.1
RS_GCF_000015445.1	Bartonella bacilliformis KC583 (GCF_000015445.1)	https://gtdb.ecogenomic.org/genomes?gid=GCF_000015445.1	https://www.ncbi.nlm.nih.gov/assembly/GCF_000015445.1
RS_GCF_000175215.2	Asticcacaulis excentricus CB 48 (GCF_000175215.2)	https://gtdb.ecogenomic.org/genomes?gid=GCF_000175215.2	https://www.ncbi.nlm.nih.gov/assembly/GCF_000175215.2
RS_GCF_000284375.1	Bradyrhizobium japonicum USDA 6 (GCF_000284375.1)	https://gtdb.ecogenomic.org/genomes?gid=GCF_000284375.1	https://www.ncbi.nlm.nih.gov/assembly/GCF_000284375.1
RS_GCF_000299935.1	Oceanibaculum indicum P24 (GCF_000299935.1)	https://gtdb.ecogenomic.org/genomes?gid=GCF_000299935.1	https://www.ncbi.nlm.nih.gov/assembly/GCF_000299935.1
RS_GCF_000312425.1	Reyranella massiliensis 521 (GCF_000312425.1)	https://gtdb.ecogenomic.org/genomes?gid=GCF_000312425.1	https://www.ncbi.nlm.nih.gov/assembly/GCF_000312425.1
RS_GCF_000420765.1	Sandarakinorhabdus limnophila DSM 17366 (GCF_000420765.1)	https://gtdb.ecogenomic.org/genomes?gid=GCF_000420765.1	https://www.ncbi.nlm.nih.gov/assembly/GCF_000420765.1
RS_GCF_000421265.1	Thalassospira lucentensis DSM 14000 (GCF_000421265.1)	https://gtdb.ecogenomic.org/genomes?gid=GCF_000421265.1	https://www.ncbi.nlm.nih.gov/assembly/GCF_000421265.1
RS_GCF_000427665.1	Geminicoccus roseus DSM 18922 (GCF_000427665.1)	https://gtdb.ecogenomic.org/genomes?gid=GCF_000427665.1	https://www.ncbi.nlm.nih.gov/assembly/GCF_000427665.1
RS_GCF_000429625.1	Azospirillum halopraeferens DSM 3675 (GCF_000429625.1)	https://gtdb.ecogenomic.org/genomes?gid=GCF_000429625.1	https://www.ncbi.nlm.nih.gov/assembly/GCF_000429625.1
RS_GCF_000515255.1	Rhodovibrio salinarum DSM 9154 (GCF_000515255.1)	https://gtdb.ecogenomic.org/genomes?gid=GCF_000515255.1	https://www.ncbi.nlm.nih.gov/assembly/GCF_000515255.1
RS_GCF_000616095.1	Sneathiella glossodoripedis JCM 23214 (GCF_000616095.1)	https://gtdb.ecogenomic.org/genomes?gid=GCF_000616095.1	https://www.ncbi.nlm.nih.gov/assembly/GCF_000616095.1
RS_GCF_000685315.1	Hyphomonas polymorpha PS728 (GCF_000685315.1)	https://gtdb.ecogenomic.org/genomes?gid=GCF_000685315.1	https://www.ncbi.nlm.nih.gov/assembly/GCF_000685315.1
RS_GCF_000687875.1	Acidocella facilis ATCC 35904 (GCF_000687875.1)	https://gtdb.ecogenomic.org/genomes?gid=GCF_000687875.1	https://www.ncbi.nlm.nih.gov/assembly/GCF_000687875.1
RS_GCF_000739895.2	Sphingomonas paucimobilis NBRC 13935 (GCF_000739895.2)	https://gtdb.ecogenomic.org/genomes?gid=GCF_000739895.2	https://www.ncbi.nlm.nih.gov/assembly/GCF_000739895.2
RS_GCF_000963905.1	Acetobacter aceti NBRC 14818 (GCF_000963905.1)	https://gtdb.ecogenomic.org/genomes?gid=GCF_000963905.1	https://www.ncbi.nlm.nih.gov/assembly/GCF_000963905.1
RS_GCF_000968135.1	Magnetospira sp. QH-2 (GCF_000968135.1)	https://gtdb.ecogenomic.org/genomes?gid=GCF_000968135.1	https://www.ncbi.nlm.nih.gov/assembly/GCF_000968135.1
RS_GCF_001310815.1	Pseudovibrio denitrificans JCM 12308 (GCF_001310815.1)	https://gtdb.ecogenomic.org/genomes?gid=GCF_001310815.1	https://www.ncbi.nlm.nih.gov/assembly/GCF_001310815.1
RS_GCF_001571345.1	Komagataeibacter xylinus NBRC 15237 (GCF_001571345.1)	https://gtdb.ecogenomic.org/genomes?gid=GCF_001571345.1	https://www.ncbi.nlm.nih.gov/assembly/GCF_001571345.1
RS_GCF_001746755.1	Magnetovibrio blakemorei MV-1 (GCF_001746755.1)	https://gtdb.ecogenomic.org/genomes?gid=GCF_001746755.1	https://www.ncbi.nlm.nih.gov/assembly/GCF_001746755.1
RS_GCF_001885585.1	Pararhizobium antarcticum NAQVI 59 (GCF_001885585.1)	https://gtdb.ecogenomic.org/genomes?gid=GCF_001885585.1	https://www.ncbi.nlm.nih.gov/assembly/GCF_001885585.1
RS_GCF_002973535.1	Defluviimonas denitrificans DSM 18921 (GCF_002973535.1)	https://gtdb.ecogenomic.org/genomes?gid=GCF_002973535.1	https://www.ncbi.nlm.nih.gov/assembly/GCF_002973535.1
RS_GCF_002980555.1	Phyllobacterium myrsinacearum DSM 5892 (GCF_002980555.1)	https://gtdb.ecogenomic.org/genomes?gid=GCF_002980555.1	https://www.ncbi.nlm.nih.gov/assembly/GCF_002980555.1
RS_GCF_003148495.1	Mesorhizobium loti DSM 2626 (GCF_003148495.1)	https://gtdb.ecogenomic.org/genomes?gid=GCF_003148495.1	https://www.ncbi.nlm.nih.gov/assembly/GCF_003148495.1
RS_GCF_003326755.1	Thalassospira profundimaris S25-3-2 (GCF_003326755.1)	https://gtdb.ecogenomic.org/genomes?gid=GCF_003326755.1	https://www.ncbi.nlm.nih.gov/assembly/GCF_003326755.1
RS_GCF_006385175.1	Emcibacter nanhaiensis MCCC 1A06723 (GCF_006385175.1)	https://gtdb.ecogenomic.org/genomes?gid=GCF_006385175.1	https://www.ncbi.nlm.nih.gov/assembly/GCF_006385175.1
RS_GCF_900102465.1	Thalassobaculum litoreum DSM 18839 (GCF_900102465.1)	https://gtdb.ecogenomic.org/genomes?gid=GCF_900102465.1	https://www.ncbi.nlm.nih.gov/assembly/GCF_900102465.1
RS_GCF_900107015.1	Litoreibacter albidus DSM 26922 (GCF_900107015.1)	https://gtdb.ecogenomic.org/genomes?gid=GCF_900107015.1	https://www.ncbi.nlm.nih.gov/assembly/GCF_900107015.1
RS_GCF_900109855.1	Roseovarius tolerans DSM 11457 (GCF_900109855.1)	https://gtdb.ecogenomic.org/genomes?gid=GCF_900109855.1	https://www.ncbi.nlm.nih.gov/assembly/GCF_900109855.1
RS_GCF_900113955.1	Celeribacter neptunius DSM 26471 (GCF_900113955.1)	https://gtdb.ecogenomic.org/genomes?gid=GCF_900113955.1	https://www.ncbi.nlm.nih.gov/assembly/GCF_900113955.1
RS_GCF_900168195.1	Bosea thiooxidans DSM 9653 (GCF_900168195.1)	https://gtdb.ecogenomic.org/genomes?gid=GCF_900168195.1	https://www.ncbi.nlm.nih.gov/assembly/GCF_900168195.1
RS_GCF_900172325.1	Oceanibacterium hippocampi CECT 7691 (GCF_900172325.1)	https://gtdb.ecogenomic.org/genomes?gid=GCF_900172325.1	https://www.ncbi.nlm.nih.gov/assembly/GCF_900172325.1
RS_GCF_900177295.1	Tistlia consotensis USBA 355 (GCF_900177295.1)	https://gtdb.ecogenomic.org/genomes?gid=GCF_900177295.1	https://www.ncbi.nlm.nih.gov/assembly/GCF_900177295.1
