# Supplementary material for: Degradation pathways for organic matter of terrestrial origin are widespread and expressed in Arctic Ocean microbiomes
Source: Microbiome. 2022 Dec 24;10:237. doi: 10.1186/s40168-022-01417-6 (PMC9789639; doi:10.1186/s40168-022-01417-6)
Supplement: Supplementary file 3 — Additional file 2: Table S1. Metadata and physicochemical properties of the samples collected for this study. Table S2. List of metabolic pathways (obtained from metacyc) involved in the degradation of lignin-derived aromatic compounds and their EC numbers. KO numbers, protein names and enzyme functions information is included for reactions identified as markers for these pathways. Table S3. Properties of the 46 MAGs most implicated in the degradation of aromatic compounds. Genome size, completeness, contamination, N50 values, number of genes and GC content were obtained using CheckM. The GTDB taxonomy was obtained using the nearest placement in a phylogenetic tree with the GTDBTk. The NCBI taxonomy was obtained using the nearest placement in a phylogenetic tree with CheckM.Table S4. Information and sources of genomes from other studies used in this study. Table S5. Properties of the 16 Alphaproteobacteria MAGs most implicated in the degradation of aromatic compounds and representative of the genomospecies, as well as the 12 publicly available genomes identified as their closest relatives. Table S6. Data availability. [file 40168_2022_1417_MOESM2_ESM.zip › Supplementary-Table5.csv]

Genome	Name used in this study	Genome size (number of base pairs)	Genome completeness (%)
CB11b_AW.37	GCA 2732375-CB11b_AW	3453022	88.37
CB11b_Tmax.70	UBA828-CB11b_Tmax	2324235	69.45
CB21_323.5	UBA2966-CB21_323	3998048	80.28
CB21_323.54	UBA828-CB21_323	3037652	83.54
CB21_SCM.17	Defluvii-CB21_SCM.1	2849447	77.02
CB21_SCM.24	Rhodobact-CB21_SCM	2257236	71.24
CB4_SCM.57	Rhodosp-CB4_SCM	2183212	80.5
CB4_SCM.82	Defluvii-CB4_SCM.1	2298300	66.61
CB6_Bottom.86	Rhodosp-CB6_Bottom	2401021	52.5
CB9_331.49	Rhodosp-CB9_331.1	4292984	91.58
CB9_331.70	Defluvii-CB9_331	2533654	44.11
CB9_331.95	Rhodosp-CB9_331.2	3306020	86.7
CBN3_323.74	UBA6615-CBN3_323	3005277	89.3
CBN3_323.78	UBA2966-CBN3_323	3349610	79.62
CBN3_331.43	Thalasso-CBN3_331	4258716	98.91
CBN3_SCM.34	UBA8366-CBN3_SCM	2444751	65.36
GB_GCA_000738435.1	Planktomarinarina, marine pelagic (Rhodobacterales)	3288122	98.65
GB_GCA_001830425.1	Rhodospirillales bacterium, marine pelagic (Rhodospirillales)	2729753	97.59
GB_GCA_002348365.1	UBA2966, marine pelagic (UBA2966)	4077666	94.35
GB_GCA_002348425.1	UBA2964, marine pelagic (Defluviicoccales)	2006170	63.26
GB_GCA_002471575.1	UBA7314, marine pelagic (Defluviicoccales)	3058580	95.42
GB_GCA_002687515.1	ARS31, marine pelagic (Rhodospirillales)	4285735	85.24
GB_GCA_002708305.1	SAT2755 - marine pelagic (Thalassobaculales)	3226690	93.74
GB_GCA_002711555.1	SP102, marine pelagic (UBA8366)	2740912	93.48
GB_GCA_002731375.1	NP113, marine pelagic (GCA-2731375)	4545880	96.46
GB_GCA_002937505.1	MarineAlpha12_Bin1, marine pelagic (UBA6615)	2343358	98.7
GB_GCA_002937555.1	MarineAlpha10_Bin2, marine pelagic (UBA828)	2438099	83.2
GB_GCA_002937995.1	MarineAlpha3_Bin7, marine pelagic (Rhodospirillales)	2578905	96.92
