# Supplementary material for: Degradation pathways for organic matter of terrestrial origin are widespread and expressed in Arctic Ocean microbiomes
Source: Microbiome. 2022 Dec 24;10:237. doi: 10.1186/s40168-022-01417-6 (PMC9789639; doi:10.1186/s40168-022-01417-6)
Supplement: Supplementary file 3 — Additional file 2: Table S1. Metadata and physicochemical properties of the samples collected for this study. Table S2. List of metabolic pathways (obtained from metacyc) involved in the degradation of lignin-derived aromatic compounds and their EC numbers. KO numbers, protein names and enzyme functions information is included for reactions identified as markers for these pathways. Table S3. Properties of the 46 MAGs most implicated in the degradation of aromatic compounds. Genome size, completeness, contamination, N50 values, number of genes and GC content were obtained using CheckM. The GTDB taxonomy was obtained using the nearest placement in a phylogenetic tree with the GTDBTk. The NCBI taxonomy was obtained using the nearest placement in a phylogenetic tree with CheckM.Table S4. Information and sources of genomes from other studies used in this study. Table S5. Properties of the 16 Alphaproteobacteria MAGs most implicated in the degradation of aromatic compounds and representative of the genomospecies, as well as the 12 publicly available genomes identified as their closest relatives. Table S6. Data availability. [file 40168_2022_1417_MOESM2_ESM.zip › Supplementary-Table6.xlsx]

## Sheet: Data availability
Sample	Joint genome institute Taxon OID (metagenome)	Link to metagenomic files (JGI IMG/MER)	Joint genome institute Taxon OID (metatranscriptome)	Link to metatranscriptomic files (JGI IMG/MER)
CB4_Surface	3300031638	https://img.jgi.doe.gov/cgi-bin/mer/main.cgi?section=TaxonDetail&page=taxonDetail&taxon_oid=3300031638	3300030720	https://img.jgi.doe.gov/cgi-bin/mer/main.cgi?section=TaxonDetail&page=taxonDetail&taxon_oid=3300030720
CB4_20 m	3300031622	https://img.jgi.doe.gov/cgi-bin/mer/main.cgi?section=TaxonDetail&page=taxonDetail&taxon_oid=3300031622	3300030724	https://img.jgi.doe.gov/cgi-bin/mer/main.cgi?section=TaxonDetail&page=taxonDetail&taxon_oid=3300030724
CB4_SCM	3300032151	https://img.jgi.doe.gov/cgi-bin/mer/main.cgi?section=TaxonDetail&page=taxonDetail&taxon_oid=3300032151	3300030722	https://img.jgi.doe.gov/cgi-bin/mer/main.cgi?section=TaxonDetail&page=taxonDetail&taxon_oid=3300030722
CB4_32.3			3300030728	https://img.jgi.doe.gov/cgi-bin/mer/main.cgi?section=TaxonDetail&page=taxonDetail&taxon_oid=3300030728
CB4_33.1	3300036814	https://img.jgi.doe.gov/cgi-bin/mer/main.cgi?section=TaxonDetail&page=taxonDetail&taxon_oid=3300036814	3300031559	https://img.jgi.doe.gov/cgi-bin/mer/main.cgi?section=TaxonDetail&page=taxonDetail&taxon_oid=3300031559
CB4_Tmax			3300032161	https://img.jgi.doe.gov/cgi-bin/mer/main.cgi?section=TaxonDetail&page=taxonDetail&taxon_oid=3300032161
CB4_AW			3300032149	https://img.jgi.doe.gov/cgi-bin/mer/main.cgi?section=TaxonDetail&page=taxonDetail&taxon_oid=3300032149
CB9_Surface	3300031700	https://img.jgi.doe.gov/cgi-bin/mer/main.cgi?section=TaxonDetail&page=taxonDetail&taxon_oid=3300031700	3300031570	https://img.jgi.doe.gov/cgi-bin/mer/main.cgi?section=TaxonDetail&page=taxonDetail&taxon_oid=3300031570
CB9_20 m	3300031594	https://img.jgi.doe.gov/cgi-bin/mer/main.cgi?section=TaxonDetail&page=taxonDetail&taxon_oid=3300031594	3300031540	https://img.jgi.doe.gov/cgi-bin/mer/main.cgi?section=TaxonDetail&page=taxonDetail&taxon_oid=3300031540
CB9_SCM	3300031596	https://img.jgi.doe.gov/cgi-bin/mer/main.cgi?section=TaxonDetail&page=taxonDetail&taxon_oid=3300031596	3300031556	https://img.jgi.doe.gov/cgi-bin/mer/main.cgi?section=TaxonDetail&page=taxonDetail&taxon_oid=3300031556
CB9_32.3	3300031605	https://img.jgi.doe.gov/cgi-bin/mer/main.cgi?section=TaxonDetail&page=taxonDetail&taxon_oid=3300031605	3300031571	https://img.jgi.doe.gov/cgi-bin/mer/main.cgi?section=TaxonDetail&page=taxonDetail&taxon_oid=3300031571
CB9_33.1	3300031646	https://img.jgi.doe.gov/cgi-bin/mer/main.cgi?section=TaxonDetail&page=taxonDetail&taxon_oid=3300031646	3300030727	https://img.jgi.doe.gov/cgi-bin/mer/main.cgi?section=TaxonDetail&page=taxonDetail&taxon_oid=3300030727
CB9_Tmax			3300032127	https://img.jgi.doe.gov/cgi-bin/mer/main.cgi?section=TaxonDetail&page=taxonDetail&taxon_oid=3300032127
CB21_Surface	3300031626	https://img.jgi.doe.gov/cgi-bin/mer/main.cgi?section=TaxonDetail&page=taxonDetail&taxon_oid=3300031626	3300031579	https://img.jgi.doe.gov/cgi-bin/mer/main.cgi?section=TaxonDetail&page=taxonDetail&taxon_oid=3300031579
CB21 -20 m			3300030721	https://img.jgi.doe.gov/cgi-bin/mer/main.cgi?section=TaxonDetail&page=taxonDetail&taxon_oid=3300030721
CB21_SCM	3300031675	https://img.jgi.doe.gov/cgi-bin/mer/main.cgi?section=TaxonDetail&page=taxonDetail&taxon_oid=3300031675	3300031580	https://img.jgi.doe.gov/cgi-bin/mer/main.cgi?section=TaxonDetail&page=taxonDetail&taxon_oid=3300031580
CB21_32.3	3300031623	https://img.jgi.doe.gov/cgi-bin/mer/main.cgi?section=TaxonDetail&page=taxonDetail&taxon_oid=3300031623	3300030729	https://img.jgi.doe.gov/cgi-bin/mer/main.cgi?section=TaxonDetail&page=taxonDetail&taxon_oid=3300030729
CB21_33.1			3300031496	https://img.jgi.doe.gov/cgi-bin/mer/main.cgi?section=TaxonDetail&page=taxonDetail&taxon_oid=3300031496
CBN3_Surface	3300031625	https://img.jgi.doe.gov/cgi-bin/mer/main.cgi?section=TaxonDetail&page=taxonDetail&taxon_oid=3300031637	3300031542	https://img.jgi.doe.gov/cgi-bin/mer/main.cgi?section=TaxonDetail&page=taxonDetail&taxon_oid=3300031542
CBN3_20 m	3300031676	https://img.jgi.doe.gov/cgi-bin/mer/main.cgi?section=TaxonDetail&page=taxonDetail&taxon_oid=3300031676	3300031557	https://img.jgi.doe.gov/cgi-bin/mer/main.cgi?section=TaxonDetail&page=taxonDetail&taxon_oid=3300031557
CBN3_SCM	3300031588	https://img.jgi.doe.gov/cgi-bin/mer/main.cgi?section=TaxonDetail&page=taxonDetail&taxon_oid=3300031588	3300031558	https://img.jgi.doe.gov/cgi-bin/mer/main.cgi?section=TaxonDetail&page=taxonDetail&taxon_oid=3300031558
CBN3_32.3	3300031637	https://img.jgi.doe.gov/cgi-bin/mer/main.cgi?section=TaxonDetail&page=taxonDetail&taxon_oid=3300031625	3300031340	https://img.jgi.doe.gov/cgi-bin/mer/main.cgi?section=TaxonDetail&page=taxonDetail&taxon_oid=3300031340
CBN3_33.1	3300031693	https://img.jgi.doe.gov/cgi-bin/mer/main.cgi?section=TaxonDetail&page=taxonDetail&taxon_oid=3300031693	3300031378	https://img.jgi.doe.gov/cgi-bin/mer/main.cgi?section=TaxonDetail&page=taxonDetail&taxon_oid=3300031378
CBN3_Tmax			3300032146	https://img.jgi.doe.gov/cgi-bin/mer/main.cgi?section=TaxonDetail&page=taxonDetail&taxon_oid=3300032146
CBN3_AW	3300031625	https://img.jgi.doe.gov/cgi-bin/mer/main.cgi?section=TaxonDetail&page=taxonDetail&taxon_oid=3300031625	3300032145	https://img.jgi.doe.gov/cgi-bin/mer/main.cgi?section=TaxonDetail&page=taxonDetail&taxon_oid=3300032145
CB27_AW	3300031803	https://img.jgi.doe.gov/cgi-bin/mer/main.cgi?section=TaxonDetail&page=taxonDetail&taxon_oid=3300031803
CB27_Tmax	3300031801	https://img.jgi.doe.gov/cgi-bin/mer/main.cgi?section=TaxonDetail&page=taxonDetail&taxon_oid=3300031801
CB6_Bottom	3300031800	https://img.jgi.doe.gov/cgi-bin/mer/main.cgi?section=TaxonDetail&page=taxonDetail&taxon_oid=3300031800
CB6_AW	3300031802	https://img.jgi.doe.gov/cgi-bin/mer/main.cgi?section=TaxonDetail&page=taxonDetail&taxon_oid=3300031802
CB11b_AW	3300031804	https://img.jgi.doe.gov/cgi-bin/mer/main.cgi?section=TaxonDetail&page=taxonDetail&taxon_oid=3300031804
CB11b_Tmax	3300031811	https://img.jgi.doe.gov/cgi-bin/mer/main.cgi?section=TaxonDetail&page=taxonDetail&taxon_oid=3300031811
