# Supplementary material for: Degradation pathways for organic matter of terrestrial origin are widespread and expressed in Arctic Ocean microbiomes
Source: Microbiome. 2022 Dec 24;10:237. doi: 10.1186/s40168-022-01417-6 (PMC9789639; doi:10.1186/s40168-022-01417-6)
Supplement: Supplementary file 3 — Additional file 2: Table S1. Metadata and physicochemical properties of the samples collected for this study. Table S2. List of metabolic pathways (obtained from metacyc) involved in the degradation of lignin-derived aromatic compounds and their EC numbers. KO numbers, protein names and enzyme functions information is included for reactions identified as markers for these pathways. Table S3. Properties of the 46 MAGs most implicated in the degradation of aromatic compounds. Genome size, completeness, contamination, N50 values, number of genes and GC content were obtained using CheckM. The GTDB taxonomy was obtained using the nearest placement in a phylogenetic tree with the GTDBTk. The NCBI taxonomy was obtained using the nearest placement in a phylogenetic tree with CheckM.Table S4. Information and sources of genomes from other studies used in this study. Table S5. Properties of the 16 Alphaproteobacteria MAGs most implicated in the degradation of aromatic compounds and representative of the genomospecies, as well as the 12 publicly available genomes identified as their closest relatives. Table S6. Data availability. [file 40168_2022_1417_MOESM2_ESM.zip › Supplementary-Table7.csv]

Taxon Object ID in IMG/JGI	Link to metagenome files and info	Collection date	Station name	Cruise	Water feature	Notes	Latitude	Longitude	NumberBases	Depth (m)
3300020443	https://img.jgi.doe.gov/cgi-bin/m/main.cgi?section=TaxonDetail&page=taxonDetail&taxon_oid=3300020443	2012-03-19	TARA_152	TARA	Mesopelagic	North Atlantic east	43.7649	-16.8935	1063757769	800
3300020462	https://img.jgi.doe.gov/cgi-bin/m/main.cgi?section=TaxonDetail&page=taxonDetail&taxon_oid=3300020462	2012-03-09	TARA_151	TARA	SCM	North Atlantic middle	36.2108	-28.7989	1431256430	80
3300020451	https://img.jgi.doe.gov/cgi-bin/m/main.cgi?section=TaxonDetail&page=taxonDetail&taxon_oid=3300020451	2012-03-05	TARA_150	TARA	SCM	North Atlantic middle	35.7956	-37.0998	1387957015	40
3300020454	https://img.jgi.doe.gov/cgi-bin/m/main.cgi?section=TaxonDetail&page=taxonDetail&taxon_oid=3300020454	2012-03-05	TARA_150	TARA	Surface	North Atlantic middle	35.8591	-37.1728	1352224439	5
3300020415	https://img.jgi.doe.gov/cgi-bin/m/main.cgi?section=TaxonDetail&page=taxonDetail&taxon_oid=3300020415	2012-02-04	TARA_145	TARA	Mesopelagic	North West Atlantic close to US	39.0869	-70.0111	1027169053	590
3300020431	https://img.jgi.doe.gov/cgi-bin/m/main.cgi?section=TaxonDetail&page=taxonDetail&taxon_oid=3300020431	2012-02-02	TARA_145	TARA	Surface	North West Atlantic close to US	39.2173	-72.0327	1259112898	5
3300020277	https://img.jgi.doe.gov/cgi-bin/m/main.cgi?section=TaxonDetail&page=taxonDetail&taxon_oid=3300020277	2011-12-03	TARA_137	TARA	Mesopelagic	North Pacific large of Mexico	14.1468	-116.6821	299317090	375
3300020338	https://img.jgi.doe.gov/cgi-bin/m/main.cgi?section=TaxonDetail&page=taxonDetail&taxon_oid=3300020338	2011-12-02	TARA_137	TARA	SCM	North Pacific large of Mexico	14.2016	-116.696	332040856	40
3300020446	https://img.jgi.doe.gov/cgi-bin/m/main.cgi?section=TaxonDetail&page=taxonDetail&taxon_oid=3300020446	2011-12-02	TARA_137	TARA	Surface	North Pacific large of Mexico	14.2017	-116.6336	1108966832	5
3300020420	https://img.jgi.doe.gov/cgi-bin/m/main.cgi?section=TaxonDetail&page=taxonDetail&taxon_oid=3300020420	2011-10-04	TARA_132	TARA	Surface	North West Pacific	31.493	-159.0606	986407745	5
3300020444	https://img.jgi.doe.gov/cgi-bin/m/main.cgi?section=TaxonDetail&page=taxonDetail&taxon_oid=3300020444	2011-10-06	TARA_132	TARA	Mesopelagic	North West Pacific	31.5319	-159.0668	1138072100	550
3300020472	https://img.jgi.doe.gov/cgi-bin/m/main.cgi?section=TaxonDetail&page=taxonDetail&taxon_oid=3300020472	2011-10-05	TARA_132	TARA	SCM	North West Pacific	31.4813	-159.088	1758672018	115
3300020329	https://img.jgi.doe.gov/cgi-bin/m/main.cgi?section=TaxonDetail&page=taxonDetail&taxon_oid=3300020329	2011-07-28	TARA_122	TARA	Mesopelagic	West Pacific near Hawai	-8.978	-139.2432	267446885	600
3300020400	https://img.jgi.doe.gov/cgi-bin/m/main.cgi?section=TaxonDetail&page=taxonDetail&taxon_oid=3300020400	2011-07-26	TARA_122	TARA	Surface	West Pacific near Hawai	-8.9721	-139.2742	929471200	5
3300020473	https://img.jgi.doe.gov/cgi-bin/m/main.cgi?section=TaxonDetail&page=taxonDetail&taxon_oid=3300020473	2011-07-28	TARA_122	TARA	SCM	West Pacific near Hawai	-8.9632	-139.2276	1427411060	115
3300020368	https://img.jgi.doe.gov/cgi-bin/m/main.cgi?section=TaxonDetail&page=taxonDetail&taxon_oid=3300020368	2011-04-03	TARA_098	TARA	Surface	Middle Pacific	-25.8126	-111.7386	471002972	5
3300020370	https://img.jgi.doe.gov/cgi-bin/m/main.cgi?section=TaxonDetail&page=taxonDetail&taxon_oid=3300020370	2011-04-04	TARA_098	TARA	SCM	Middle Pacific	-25.859	-111.6989	3.30E+18	188
3300020434	https://img.jgi.doe.gov/cgi-bin/m/main.cgi?section=TaxonDetail&page=taxonDetail&taxon_oid=3300020434	2011-04-04	TARA_098	TARA	Mesopelagic	Middle Pacific	-25.8339	-111.8078	1144135525	488
3300020372	https://img.jgi.doe.gov/cgi-bin/m/main.cgi?section=TaxonDetail&page=taxonDetail&taxon_oid=3300020372	2011-01-06	TARA_085	TARA	Surface	Antarctica	-62.1363	-49.3331	585733328	5
3300020376	https://img.jgi.doe.gov/cgi-bin/m/main.cgi?section=TaxonDetail&page=taxonDetail&taxon_oid=3300020376	2011-01-06	TARA_085	TARA	SCM	Antarctica	-62.2658	-49.1658	771976005	90
3300020389	https://img.jgi.doe.gov/cgi-bin/m/main.cgi?section=TaxonDetail&page=taxonDetail&taxon_oid=3300020389	2011-01-07	TARA_085	TARA	Mesopelagic	Antarctica	-61.9898	-49.3613	869957602	790
3300020367	https://img.jgi.doe.gov/cgi-bin/m/main.cgi?section=TaxonDetail&page=taxonDetail&taxon_oid=3300020367	2010-10-06	TARA_072	TARA	Mesopelagic	Mid Atlantic tip of Brazil	-8.7887	-17.9142	475064840	800
3300020395	https://img.jgi.doe.gov/cgi-bin/m/main.cgi?section=TaxonDetail&page=taxonDetail&taxon_oid=3300020395	2010-10-05	TARA_072	TARA	SCM	Mid Atlantic tip of Brazil	-8.7006	-17.9915	859085149	100
3300020436	https://img.jgi.doe.gov/cgi-bin/m/main.cgi?section=TaxonDetail&page=taxonDetail&taxon_oid=3300020436	2010-10-05	TARA_072	TARA	Surface	Mid Atlantic tip of Brazil	-8.7788	-17.9098	1039889472	5
3300020279	https://img.jgi.doe.gov/cgi-bin/m/main.cgi?section=TaxonDetail&page=taxonDetail&taxon_oid=3300020279	2010-09-14	TARA_068	TARA	SCM	Atlantic Ocean large of Namibia	-31.0136	4.6932	323788535	50
3300020343	https://img.jgi.doe.gov/cgi-bin/m/main.cgi?section=TaxonDetail&page=taxonDetail&taxon_oid=3300020343	2010-09-14	TARA_068	TARA	Surface	Atlantic Ocean large of Namibia	-31.0263	4.6977	344684795	5
3300020399	https://img.jgi.doe.gov/cgi-bin/m/main.cgi?section=TaxonDetail&page=taxonDetail&taxon_oid=3300020399	2010-09-13	TARA_068	TARA	Mesopelagic	Atlantic Ocean large of Namibia	-31.056	4.6606	829993892	700
3300020354	https://img.jgi.doe.gov/cgi-bin/m/main.cgi?section=TaxonDetail&page=taxonDetail&taxon_oid=3300020354	2010-07-07	TARA_064	TARA	Mesopelagic	Indian Ocean south of Madagascar	-29.5082	37.9202	345769636	1000
3300020401	https://img.jgi.doe.gov/cgi-bin/m/main.cgi?section=TaxonDetail&page=taxonDetail&taxon_oid=3300020401	2010-05-17	TARA_052	TARA	Surface	Indian Ocean west of Madagascar	-17.2387	53.9775	1010310337	5
3300020471	https://img.jgi.doe.gov/cgi-bin/m/main.cgi?section=TaxonDetail&page=taxonDetail&taxon_oid=3300020471	2010-05-17	TARA_052	TARA	SCM	Indian Ocean west of Madagascar	-16.9675	53.9199	1185297524	75
3300020361	https://img.jgi.doe.gov/cgi-bin/m/main.cgi?section=TaxonDetail&page=taxonDetail&taxon_oid=3300020361	2010-03-16	TARA_038	TARA	Mesopelagic	Indian Ocean North India and Arabic peninsula	18.9918	64.5757	468985021	340
3300020378	https://img.jgi.doe.gov/cgi-bin/m/main.cgi?section=TaxonDetail&page=taxonDetail&taxon_oid=3300020378	2010-03-15	TARA_038	TARA	Surface	Indian Ocean North India and Arabic peninsula	19.0342	64.5162	545159417	5
3300020417	https://img.jgi.doe.gov/cgi-bin/m/main.cgi?section=TaxonDetail&page=taxonDetail&taxon_oid=3300020417	2010-03-15	TARA_038	TARA	SCM	Indian Ocean North India and Arabic peninsula	19.0108	64.532	944217999	25
3300020281	https://img.jgi.doe.gov/cgi-bin/m/main.cgi?section=TaxonDetail&page=taxonDetail&taxon_oid=3300020281	2010-01-11	TARA_032	TARA	Surface	Middle Red sea	23.4017	37.2183	702207598	5
3300020460	https://img.jgi.doe.gov/cgi-bin/m/main.cgi?section=TaxonDetail&page=taxonDetail&taxon_oid=3300020460	2010-01-11	TARA_032	TARA	SCM	Middle Red sea	23.4217	37.2517	1187368180	80
3300020413	https://img.jgi.doe.gov/cgi-bin/m/main.cgi?section=TaxonDetail&page=taxonDetail&taxon_oid=3300020413	2009-11-02	TARA_018	TARA	SCM	Mediterranean near Malta	35.7593	14.3453	1133158325	60
3300020468	https://img.jgi.doe.gov/cgi-bin/m/main.cgi?section=TaxonDetail&page=taxonDetail&taxon_oid=3300020468	2009-11-02	TARA_018	TARA	Surface	Mediterranean near Malta	35.7392	14.3321	1305021765	5
3300025176	https://img.jgi.doe.gov/cgi-bin/m/main.cgi?section=TaxonDetail&page=taxonDetail&taxon_oid=3300025176	2011-01-26	Malaspina	Malaspina	Bathypelagic	South Atlantic middle Namibia latitude	-28.62	-11.8	42906141	3850
3300025190	https://img.jgi.doe.gov/cgi-bin/m/main.cgi?section=TaxonDetail&page=taxonDetail&taxon_oid=3300025190	2011-01-04	Malaspina	Malaspina	Bathypelagic	South Atlantic close to tip of Brazil	-9.12	-30.19	45328359	4001
3300025213	https://img.jgi.doe.gov/cgi-bin/m/main.cgi?section=TaxonDetail&page=taxonDetail&taxon_oid=3300025213	2011-02-24	Malaspina	Malaspina	Bathypelagic	South Indian Ocean east of Madagascar	-27.98	63.25	96499077	3504
3300025218	https://img.jgi.doe.gov/cgi-bin/m/main.cgi?section=TaxonDetail&page=taxonDetail&taxon_oid=3300025218	2011-05-15	Malaspina	Malaspina	Bathypelagic	North Pacific near Hawai	21.0597	-150.4292	128866179	4000
3300025235	https://img.jgi.doe.gov/cgi-bin/m/main.cgi?section=TaxonDetail&page=taxonDetail&taxon_oid=3300025235	2011-04-18	Malaspina	Malaspina	Bathypelagic	South Pacific North of New Zealand	-28.41	179.14	104260121	3501
3300025237	https://img.jgi.doe.gov/cgi-bin/m/main.cgi?section=TaxonDetail&page=taxonDetail&taxon_oid=3300025237	2015-01-20	Malaspina	Malaspina	Bathypelagic	Close to Antarctica tip	-61.27	-43.92	103978491	4000
3300025238	https://img.jgi.doe.gov/cgi-bin/m/main.cgi?section=TaxonDetail&page=taxonDetail&taxon_oid=3300025238	2011-06-27	Malaspina	Malaspina	Bathypelagic	Atlantic Close to Antigua Barbuda	20	-52.63	177368731	4002
3300025269	https://img.jgi.doe.gov/cgi-bin/m/main.cgi?section=TaxonDetail&page=taxonDetail&taxon_oid=3300025269	2011-07-09	Malaspina	Malaspina	Bathypelagic	North Atlantic close to Morocco	32.08	-17.26	135738443	4002
3300025274	https://img.jgi.doe.gov/cgi-bin/m/main.cgi?section=TaxonDetail&page=taxonDetail&taxon_oid=3300025274	2015-08-29	Malaspina	Malaspina	Bathypelagic	Meditterenean east Corsica	39.47	11.53	230315946	3514
3300025276	https://img.jgi.doe.gov/cgi-bin/m/main.cgi?section=TaxonDetail&page=taxonDetail&taxon_oid=3300025276	2015-01-25	Malaspina	Malaspina	Bathypelagic	South Atlantic close to tip Argentina	-50.35	-39.82	322178519	4000
